# Supplementary material for: Restoring Somatotopic Sensory Feedback in Lower Limb Amputees through Noninvasive Nerve Stimulation
Source: Cyborg Bionic Syst. 2025 Apr 29;6:0243. doi: 10.34133/cbsystems.0243 (PMC12038349; doi:10.34133/cbsystems.0243)
Supplement: Supplementary 1 — Tables S1 to S3 Movie S1 [file cbsystems.0243.f1.zip]

Archive with 2 entries (2 files):
- Movie_S1.mp4
- Revised_Manuscript_with_Supplementary_Materials_Clean_new.pdf
